# Supplementary material for: PD-L1 as a Prognostic Factor in Early-Stage Colon Carcinoma within the Immunohistochemical Molecular Subtype Classification
Source: Cancers (Basel). 2021 Apr 17;13(8):1943. doi: 10.3390/cancers13081943 (PMC8073668; doi:10.3390/cancers13081943)
Supplement: Supplementary file 1 [file cancers-13-01943-s001.zip]

Archive with 1 entries (1 files):
- cancers-1181226-supplementary.pdf
